# Supplementary material for: Structure–Function Interplay in Piezoelectric PCL/BaTiO3 Scaffolds Fabricated by Phase Separation: Correlation of Morphology, Mechanics, and Cytocompatibility
Source: Int J Mol Sci. 2025 Dec 30;27(1):406. doi: 10.3390/ijms27010406 (PMC12785586; doi:10.3390/ijms27010406)
Supplement: Supplementary file 1 [file ijms-27-00406-s001.zip]

Archive with 1 entries (1 files):
- ijms-4028891-supplementary.pdf
